# Supplementary material for: Assessing the carbon footprint of the initial 24 h post-severe trauma admission in a French ICU: a pilot study
Source: Ann Intensive Care. 2025 Aug 11;15:117. doi: 10.1186/s13613-025-01536-x (PMC12339784; doi:10.1186/s13613-025-01536-x)
Supplement: Supplementary file 1 — Supplementary Material 1 [file 13613_2025_1536_MOESM1_ESM.xlsx]

## Sheet: EF used and ref
Appendix 1. References of emission factors used in the study with their sources (database or scientific publication)
REFERENCE	EMISSION FACTORS (EF)	SOURCE
Materials	EF (kg CO2 eq./kg)
Polypropylene, granules (PP), RER	2.03	ADEME
High-Density Polyethylene, granules (PE-HD), RER	2.01	ADEME
Nitrile-Butadiene Rubber (NBR), RER	5.44	ADEME
Butyl Rubber - Isobutylene-Isoprene Rubber (IIR) via emulsion polymerization, RER	3.16	ADEME
Polyvinyl Chloride, granules (Suspension, S-PVC), RER	2.82	ADEME
Silicone	2.67	ADEME
Stainless Steel, rolls, cold rolled (304) for EEE (50% recycled)	4.66	ADEME
Viscose filament	7.85	ADEME
Polyester filament, partially aggregated inventory	10	ADEME
Polyethylene Terephthalate, granules (PET, amorphous), RER	3.37	ADEME
Cellulose	1.37	ADEME
Polypropylene filament	6.76	ADEME
Detergent/disinfectant	2.36	ADEME
Transport of Goods	EF (kg CO2 eq./passenger.km)
Maritime Container Transport 27,500 t (including fleet, usage, and infrastructure) [tkm], GLO	0.0453	ADEME
Truck Transport, unspecified France (including fleet, usage, and infrastructure) (50%) [tkm], FR	0.267	ADEME
Truck Transport (including fleet, usage, and infrastructure) (50%) [tkm], RER	0.155	ADEME
Long-Haul Air Transport (including fleet, usage, and infrastructure) [tkm], GLO	1.2	ADEME
Transport of People	EF (kg éq. CO2/passager.km)
Average Car/Short Distance/2018	0.153	ADEME
Food	EF (kg CO2 eq./unit)
Average Meal (Mainland France)	2.04	ADEME
Devices	EF (kg CO2 eq./unit)
Refrigerator/Combo	257	ADEME
Liquid Crystal Display, LED Backlit, 32 inches (LCD LED 32''), TW	107	ADEME
Liquid Crystal Display, Cold Cathode Fluorescent Lamp Backlit, 32 inches (LCD CCFL 32''), TW	109	ADEME
Laptop	156	ADEME
Desktop/Office Computer	169	ADEME
Medications	EF (kg CO2 eq./unit)
PARACETAMOL oral (500mg)	0.053	CLIMAT MUNDI
PARACETAMOL intravenous (1000mg/100ml)	1.553	CLIMAT MUNDI
KETOPROFEN intravenous (100mg/4ml)	0.5	CLIMAT MUNDI
CEFAZOLIN injection, powder, for solution (2g)	0.336	CLIMAT MUNDI
RBC Concentrate (Red Blood Cell Concentrate)	7.56	What is the environmental impact of a blood transfusion? A life cycle assessment of transfusion services across England - Hibbs et al.
FFP (Fresh Frozen Plasma)	7.56	What is the environmental impact of a blood transfusion? A life cycle assessment of transfusion services across England - Hibbs et al.
PC (Platelet Concentrate)	7.56	What is the environmental impact of a blood transfusion? A life cycle assessment of transfusion services across England - Hibbs et al.
FIBRINOGEN intravenous (1500mg/100mL)	7.56	What is the environmental impact of a blood transfusion? A life cycle assessment of transfusion services across England - Hibbs et al.
Medications and Medical Devices	Monetary EF (kg CO2 eq./t€)
Medications	300	SHIFT PROJECT
Medical Devices (Lifespan > 1 year)	315	SHIFT PROJECT
Waste	FE (kg éq. CO2/t*kg)
General Waste	323	ADEME
Infectious Risk Waste	955	ADEME
Energy	EF (kg CO2 eq./kWh)
Electricity/2022 - Average Mix/Consumption (Mainland France)	0.052	ADEME
Natural Gas "Mix France 2022"	0.216	ADEME
	EF (kg CO2 eq./m³)
Oxygen	0.5	CLIMAT MUNDI
Blood and Biological Assessments	EF (kg CO2 eq./unit)
Complete Biological Assessment	0.116	The carbon footprint of pathology testing - McAlister et al.
Arterial Blood Gas Analysis	0.049	The carbon footprint of pathology testing - McAlister et al.
Imaging	EF (kg CO2 eq./unit)
Ultrasound	0.5	The carbon footprint of hospital diagnostic imaging in Australia - McAlister et al.
Mobile X-ray	0.5	The carbon footprint of hospital diagnostic imaging in Australia - McAlister et al.
CT Scan	9.2	The carbon footprint of hospital diagnostic imaging in Australia - McAlister et al.
Building	EF (kg CO2 eq./m²)
Hospitals < 30 Years Old (Construction)	1147.1	SHIFT PROJECT
Renovation	188	SHIFT PROJECT

## Sheet: Consumables
	Appendix 2. Data on consumables and associated emission factors
Type of consumables		Materials	Material emission factor (kgCO2e)	Weight (g)	Transport emission factor (kgCO2e/t*km)	Transport distance (km)	Production place	Consumable production EF	Consumbale transport EF	Consumable emission factor (kgCO2e/unit)	Data quality*	Uncertainty*
Protection materials	Sterile gloves (pairs)	Butyl rubber - isobutylene-isoprene rubber (IIR) by emulsion polymerisation, RER	3.16	28	0.0453	10000	Sri lanka	0.08848	0.012684	0.101164	Reliable data based on estimation tool	0.3
	Non-sterile gloves	Nitrile Butadiene Rubber (NBR), RER	5.44	8	0.0453	18000	China	0.04352	0.0065232	0.0500432
	Sterile surgical gown	Polypropylene, granules (PP), RER	2.03	140	0.267	700	France (Paris)	0.2842	0.026166	0.310366
	Non-sterile protective gown	Polypropylene, granules (PP), RER	2.03	40	0.0453	18000	China	0.0812	0.032616	0.113816
	Face mask	Polypropylene, granules (PP), RER	2.03	3	0.267	700	France (Paris)	0.00609	0.0005607	0.0066507
	Paper surgical drape	Polypropylene, granules (PP), RER	2.03	60	0.0453	18000	China	0.1218	0.048924	0.170724
	Survival blanket	Polyethylene terephthalate, granules (PET, amorphous), RER	3.37	60	0.0453	18000	China	0.2022	0.048924	0.251124
	Heating blanket	Polyvinyl chloride, granules (Suspension, S-PVC), RER	2.82	170	0.155	1000	Germany	0.4794	0.02635	0.50575
Cleaning products	Bed liners	Viscose filament 40% / Polypropylene filament 60	7.196	5	0.267	500	France (Dijon)	0.03598	0.0006675	0.0366475
	Cleaning products	Detergent/disinfectant	2.36	200	0.267	700	France (Paris)	0.472	0.03738	0.50938
	Medical bean	Cellulose	1.37	20	0.267	700	France (Paris)	0.0274	0.003738	0.031138
Ventilation	High concentration mask	Polyvinyl chloride, granules (Suspension, S-PVC), RER	2.82	75	0.155	1600	England	0.2115	0.0186	0.2301
	Intubation probe	Polyvinyl chloride, granules (Suspension, S-PVC), RER	2.82	35	0.0453	14000	Mexico	0.0987	0.022197	0.120897
	Guedel	Polyethylene, high density, granules (PE-HD), RER	2.01	20	0.0453	11000	USA	0.0402	0.009966	0.050166
	BAVU balloon	Polyvinyl chloride, granules (Suspension, S-PVC), RER	2.82	360	0.155	1700	Denmark	1.0152	0.09486	1.11006
	Breathing circuit	Polyvinyl chloride, granules (Suspension, S-PVC), RER	2.82	460	0.0453	20000	New Zealand	1.2972	0.41676	1.71396
	Humidifier filter + Capnograph	Polyvinyl chloride, granules (Suspension, S-PVC), RER	2.82	75	0.0453	12000	Malaysia	0.2115	0.04077	0.25227
	Aspiration probe	Polyvinyl chloride, granules (Suspension, S-PVC), RER	2.82	12	0.155	900	Belgium	0.03384	0.001674	0.035514
	Aspiration circuit	Polyvinyl chloride, granules (Suspension, S-PVC), RER	2.82	145	0.0453	1100	Malta	0.4089	0.00722535	0.416125
	Aspiration jar	Polyethylene, high density, granules (PE-HD), RER	2.01	88	0.267	700	France (Paris)	0.17688	0.0164472	0.193327
Vascular access and perfusion	Peripheral venous catheter	Polypropylene, granules (PP), RER	2.03	5	0.0453	12000	Singapore	0.01015	0.002718	0.012868
	Kit for central venous catheter (2 lumens)	Polyvinyl chloride, granules (Suspension, S-PVC), RER	2.82	55	0.155	1300	Czech Republic	0.1551	0.0110825	0.166183
	Kit for central venous catheter (4 lumens)	Polyvinyl chloride, granules (Suspension, S-PVC), RER	2.82	450	0.155	1300	Czech Republic	1.269	0.090675	1.35967
	Kit for arterial catheter	Polyvinyl chloride, granules (Suspension, S-PVC), RER	2.82	16	0.267	300	France (Lyon)	0.04512	0.0012816	0.0464016
	Valve manifold	Polyethylene, high density, granules (PE-HD), RER	2.01	65	0.0453	1200	Tunisia	0.13065	0.0035334	0.134183
	Tubing	Polyvinyl chloride, granules (Suspension, S-PVC), RER	2.82	40	0.0453	18000	China	0.1128	0.032616	0.145416
	Syringes (all sizes)	Polypropylene, granules (PP), RER	2.03	20	0.155	1000	Spain	0.0406	0.0031	0.0437
	Kit for accelerator heater	Polyvinyl chloride, granules (Suspension, S-PVC), RER	2.82	238	0.155	1000	Netherlands	0.67116	0.03689	0.70805
	Compress	Viscose filament 40% / Polyester filament, 60% partially aggregated inventory	9.14	2	0.267	700	France (Paris)	0.01828	0.0003738	0.0186538
	Dressing	Viscose filament 40% / Polyester filament, 60% partially aggregated inventory	9.14	12	0.267	700	France (Paris)	0.10968	0.0022428	0.111923
	CVC dressing	Polyvinyl chloride, granules (Suspension, S-PVC), RER	2.82	15	0.0453	11000	USA	0.0423	0.0074745	0.0497745
	Pressure sensor	Polyvinyl chloride, granules (Suspension, S-PVC), RER	2.82	195	0.0453	8000	Dominican Republic	0.5499	0.070668	0.620568
	Chloraprep	Polypropylene, granules (PP), RER	2.03	3	0.0453	11000	USA	0.00609	0.0014949	0.0075849
	Ultrasound bonnet	Polyethylene, high density, granules (PE-HD), RER	2.01	60	0.267	700	France (Paris)	0.1206	0.011214	0.131814
	Needle box	Polyethylene, high density, granules (PE-HD), RER	2.01	190	0.155	700	Italy	0.3819	0.020615	0.402515
	Anaesthesia tray	Polyethylene high density, granules (PE-HD), RER	2.01	55	0.0453	18000	China	0.11055	0.044847	0.155397
	Suture set	Stainless steel, coils, cold rolled (304) for EEE (50% recycling)	4.66	130	0.155	1000	Germany	0.6058	0.02015	0.62595
Patient equipment	Electrodes	Polyethylene high density, granules (PE-HD), RER	2.01	3	0.0453	9000	India	0.00603	0.0012231	0.0072531
	Gastric tube	Polyvinyl chloride, granules (Suspension, S-PVC), RER	2.82	35	0.155	1900	Ireland	0.0987	0.0103075	0.109007
	Peniflow	Silicone	2.67	11	0.155	1700	Denmark	0.02937	0.0028985	0.0322685
	Urinary catheter	Silicone	2.67	30	0.0453	9000	India	0.0801	0.012231	0.092331
	Urine bag	Polyvinyl chloride, granules (Suspension, S-PVC), RER	2.82	280	0.0453	18000	China	0.7896	0.228312	1.01791
	Restraint	Polyester filament, partially aggregated inventory	10	80	0.267	700	France (Paris)	0.8	0.014952	0.814952
	Rigid neck brace	Polyethylene, high density, granules (PE-HD), RER	2.01	135	0.155	700	Italy	0.27135	0.0146475	0.285998
	Pelvic belt	Polyethylene, high density, granules (PE-HD), RER	2.01	360	0.267	500	France (Dijon)	0.7236	0.04806	0.77166
	Intermittent Pneumatic Compression (IPC)	Polyester filament, partially aggregated inventory	10	500	0.155	1700	Poland	5	0.13175	5.13175

## Sheet: Medications
Appendix 3. Characteristics of included medications and associated emission factors (from monetary or database)
Type of médication		Price (€/unit)	EF used in the study (kgCO2e/unit)	Monetary EF (kgCO2e/unit)	EF from database or publication (kgCO2e/unit)	Source of database	Data quality*	Uncertainty*
BALANCED FLUID	Isofundine hydration cycle (500mL bag)	0.76	0.52	0.228	0.52	Carebone methodology APHP	Reliable data based on estimation tool	0.3
DISINFECTANT	Chlorex 0.5% (250ml bottle)	2.26	1.78	0.678	1.78	Carebone methodology APHP		0.3
	Aniosgel (500mL bottle)	2.82	0.12	0.846	0.12	Houziel C, Prothon E, Trinh-Duc A (2023) Carbon footprint of general practice: Retrospective case study of GP offices in a rural department of France. The Journal of Climate Change and Health 14:100273.	Complete and audited LCA	0.1
ANALGESIC	Paracetamol, oral (500mg capsule)	0.03	0.019	0.009	0.019	Davies JF, McAlister S, Eckelman MJ, et al (2024) Environmental and financial impacts of perioperative paracetamol use: a multicentre international life-cycle analysis. British Journal of Anaesthesia.		0.1
	Paracetamol, intravenous (1000mg/100mL)	0.64	0.31	0.192	0.31	Davies JF, McAlister S, Eckelman MJ, et al (2024) Environmental and financial impacts of perioperative paracetamol use: a multicentre international life-cycle analysis. British Journal of Anaesthesia.		0.1
	Ketoprofen, oral (100mg cap)	0.12	0.51	0.036	0.51	Carebone methodology APHP	Reliable data based on estimation tool	0.3
	Ketoprofen, intravenous (100mg/4ml)	0.43	0.56	0.129	0.56	Carebone methodology APHP		0.3
	Acupan, intravenous (20mg/2mL)	0.41	0.12	0.123	0.12	Carebone methodology APHP		0.3
SEDATION	Midazolam, intravenous (50mg/10ml)	0.55	0.165	0.165			Monetary EF	1
	Propofol, intravenous (2% ; 1000mg/50ml)	2.59	0.43	0.777	0.43	Carebone methodology APHP	Reliable data based on estimation tool	0.3
	Sufentanil, intravenous (250 gamma/5ml)	0.58	0.03	0.174	0.03	Carebone methodology APHP		0.3
CURARE	Cisatracurium, intravenous (150mg/30ml)	10.6	0.57	3.18	0.57	Carebone methodology APHP		0.3
VASOPRESSOR	Noradrenaline, intravenous (8mg/4mL)	0.37	0.04	0.111	0.04	Carebone methodology APHP		0.3
INSULINE	Insulin, intravenous (1000 UI/10mL)	0.01	0.003	0.003			Monetary EF	1
ANTIBIOTIC	Cefazolin, powder, intravenous (2g)	0.85	0.336	0.255	0.336	Carebone methodology APHP	Reliable data based on estimation tool	0.3
ANTIFIBRINOLYTIC	Exacyl, intravenous (500mg/5mL)	0.94	0.282	0.282			Monetary EF	1
LBC (Labile Blood Components)	Red blood cell concentrate (RBC)	207	5.53	62.1	5.53	Estimation based on Hibbs et al. (DOI: 10.1111/trf.17786), adjusted for French electricity carbon footprint.	Complete and audited LCA	0.1
	Fresh frozen plasma (FFP)	76.7	4.25	23.01	5.53	Estimation based on Hibbs et al. (DOI: 10.1111/trf.17786), adjusted for the French electricity carbon footprint and excluding the "donation" component already accounted for in the RBC LCA.	Complete and audited LCA	0.1
	Platelet concentrate (PC)	84.82	5.53	25.446	5.53	Estimation based on Hibbs et al. (DOI: 10.1111/trf.17786), adjusted for French electricity carbon footprint.	Complete and audited LCA	0.1
	Clottafact, intravenous (1,5g/ 100mL)	678	8.29	203.4	5.53	Carebone methodology APHP	Reliable data based on estimation tool	0.3
Hypothesis : Cisatracurium : estimation from Atracurim with Carebone methodology Clottafact : estimation from Riastap with Carebone methodology
Uncertainty 10%		*Data quality and uncertainty were assessed using a pedigree matrix based on GHG protocol and ISO14067
Uncertainty 30%
Uncertainty 100%

## Sheet: Energy
Appendix 4. Data on energy consumption in electricity and gas in ICU
ENERGY TYPE	Location	Device	Quantity	Consumption (Wh)	Consumption per m2 (Wh) (= common space divided by 15 room)	Usage time (in hours) Group light	Usage time (in hours) - Group Intermediate	Usage time (in hours) - Group heavy	Consumption per patient per day (kWh) - Group light	Consumption per patient per day (kWh) - Group intermediate	Consumption per patient per day (kWh) - Group heavy
ELECTRICITY	ICU common space	Desktop computor	12	260	17.3333	12	12	12	2.496	2.496	2.496
		Screen	12	10	0.666667	12	12	12	0.096	0.096	0.096
		Laptop computer	3	80	5.33333	6	6	6	0.096	0.096	0.096
		Mobile decontamination unit (PLASMAIR®)	3	150	10	24	24	24	0.72	0.72	0.72
		Fridge	1	310	20.6667	24	24	24	0.496	0.496	0.496
		Blood gas analyzer	2	660	44	0.00208333	0.00625	0.0125	0.000183333	0.00055	0.0011
		Hemostasis analyzer system (Quantra®)	1	250	16.6667	0	0	0.1	0	0	0.00166667
		Lighting	16	15	1	24	24	24	0.384	0.384	0.384
		Ventilation/Air conditioning	1	17125	1141.67	24	24	24	27.4	27.4	27.4
	ICU room	Syringue driver	4	10	10	0	12	24	0	0.48	0.96
		Ventilator (Dräger®)	1	125	125	0	24	24	0	3	3
		Monitor	1	200	200	24	24	24	4.8	4.8	4.8
		Pressure-relief mattress	1	17.5	17.5	24	24	24	0.42	0.42	0.42
		Bed	1	100	100	2	2	2	0.2	0.2	0.2
		Lighting	6	15	15	24	24	24	2.16	2.16	2.16
		Active humidifier (ventilator)	1	200	200	0	24	24	0	4.8	4.8
	Total		Total consumption (kWh)						39.2682	47.5485	48.0308
GAS (natural)	ICU	Heating	Total consumption (kWh)						6.88028	6.88028	6.88028
Appendix 4. Data on O2 consumption during mechanical ventilation as a function of the fraction of oxygen inspired
ENERGY TYPE	Location	Device	Fraction of Inspired Oxygen FiO2 (%)	Flow rate (L/min)	Oxygen liter consumed per minute (L/min)	Oxygen liter consumed per day (L/day)	Oxygen cubic meter consumed per day (m3/day)		Appendix 4. Emission factors associated with energy and oxygen
MEDICAL OXYGEN	ICU	Mechanical ventilation	30	6	1.8	2592	2.592		References	EF
			40	6	2.4	3456	3.456		Electricity	0,052 kg CO2e/kWh
			50	6	3	4320	4.32		Gaz	0,216 kgC CO2e/kWh
			60	6	3.6	5184	5.184		Oxygene	0,5 kg CO2e/m³
			70	6	4.2	6048	6.048		Oxygene	0,5 kg CO2e/m³
			80	6	4.8	6912	6.912
			90	6	5.4	7776	7.776
			100	6	6	8640	8.64

## Sheet: Quantity of elements
	Appendix 5. Data on quantities consumed in the various scopes by the 3 groups of patients (mean; standard deviation)
ELEMENTS				QUANTITY
				Light Group					Intermediate Group					Heavy Group
				P1	P2	P3	Mean	SD	P4	P5	P6	Mean	SD	P7	P8	P9	Mean	SD
ENTRANCE MATERIAL	Medical device (No.)	Protection materials	Sterile gloves (pairs)	12	11	13	12	1	20	19	17	18.6667	1.52753	26	43	57	42	15.5242
			Non-sterile gloves	28	18	14	20	7.2111	39	22	19	26.6667	10.7858	42	47	40	43	3.60555
			Sterile surgical gown	4	1	1	2	1.73205	1	5	3	3	2	2	5	4	3.66667	1.52753
			Non-sterile protective gown	12	4	6	7.33333	4.16333	7	3	7	5.66667	2.3094	8	9	5	7.33333	2.08167
			Face mask	6	4	0	3.33333	3.05505	1	1	0	0.666667	0.57735	5	5	2	4	1.73205
			Paper surgical drape	1	1	1	1	0	1	2	0	1	1	1	1	3	1.66667	1.1547
			Survival blanket	0	0	0	0	0	0	0	0	0	0	2	2	3	2.33333	0.57735
			Heating blanket	0	1	0	0.333333	0.57735	1	1	1	1	0	2	1	1	1.33333	0.57735
		Cleaning products	Bed liners	131	42	108	93.6667	46.1988	114	45	70	76.3333	34.9333	61	115	215	130.333	78.1366
			Cleaning products	1	1	1	1	0	0.7	1.2	0.7	0.866667	0.288675	0.7	2	1	1.23333	0.680686
			Medical bean	4	1	1	2	1.73205	3	0	1	1.33333	1.52753	3	3	2	2.66667	0.57735
		Ventilation	High concentration mask	2	0	0	0.666667	1.1547	1	0	0	0.333333	0.57735	0	0	0	0	0
			Intubation probe	0	0	0	0	0	1	1	1	1	0	1	0	0	0.333333	0.57735
			Guedel	0	0	0	0	0	2	0	0	0.666667	1.1547	1	1	0	0.666667	0.57735
			BAVU balloon	0	0	0	0	0	1	0	0	0.333333	0.57735	0	1	1	0.666667	0.57735
			Breathing circuit	2	1	0	1	1	1	1	1	1	0	2	2	2	2	0
			Humidifier filter + Capnograph	2	0	0	0.666667	1.1547	2	1	2	1.66667	0.57735	2	5	2	3	1.73205
			Aspiration probe	4	1	0	1.66667	2.08167	2	0	1	1	1	1	0	1	0.666667	0.57735
			Aspiration circuit	1	1	1	1	0	4	4	4	4	0	4	4	1	3	1.73205
			Aspiration jar	1	1	1	1	0	2	2	2	2	0	2	2	1	1.66667	0.57735
		Vascular access and perfusion	Peripheral venous catheter	5	0	0	1.66667	2.88675	0	0	1	0.333333	0.57735	1	1	2	1.33333	0.57735
			Kit for central venous catheter (2 lumens)	1	1	1	1	0	1	1	1	1	0	1	1	2	1.33333	0.57735
			Kit for central venous catheter (4 lumens)	0	0	0	0	0	0	1	0	0.333333	0.57735	2	1	0	1	1
			Kit for arterial catheter	3	1	1	1.66667	1.1547	1	1	1	1	0	1	3	2	2	1
			Valve manifold	4	2	1	2.33333	1.52753	2	5	1	2.66667	2.08167	1	4	2	2.33333	1.52753
			Tubing	16	6	9	10.3333	5.1316	13	19	8	13.3333	5.50757	17	43	31	30.3333	13.0128
			Syringes (all sizes)	24	12	20	18.6667	6.1101	32	32	14	26	10.3923	33	49	45	42.3333	8.32666
			Kit for accelerator heater	0	0	0	0	0	0	0	0	0	0	1	1	2	1.33333	0.57735
			Compress	95	85	80	86.6667	7.63763	105	48	90	81	29.5466	220	310	400	310	90
			Dressing	10	3	5	6	3.60555	5	19	13	12.3333	7.02377	5	30	10	15	13.2288
			CVC dressing	0	0	0	0	0	2	2	2	2	0	2	2	3	2.33333	0.57735
			Pressure sensor	2	1	1	1.33333	0.57735	1	1	1	1	0	1	4	2	2.33333	1.52753
			Chloraprep	5	1	2	2.66667	2.08167	3	3	1	2.33333	1.1547	2	7	3	4	2.64575
			Ultrasound bonnet	8	2	3	4.33333	3.21455	3	4	2	3	1	3	4	3	3.33333	0.57735
			Needle box	0	0	0	0	0	1	1	0	0.666667	0.57735	1	2	0	1	1
			Anaesthesia tray	0	1	0	0.333333	0.57735	0	1	1	0.666667	0.57735	0	1	1	0.666667	0.57735
			Suture set	2	1	0	1	1	1	2	1	1.33333	0.57735	0	1	3	1.33333	1.52753
		Patient equipment	Electrodes	17	5	5	9	6.9282	8	9	5	7.33333	2.08167	15	10	10	11.6667	2.88675
			Gastric tube	0	0	0	0	0	0	0	1	0.333333	0.57735	1	2	1	1.33333	0.57735
			Peniflow	1	0	0	0.333333	0.57735	1	1	1	1	0	1	0	1	0.666667	0.57735
			Urinary catheter	0	1	0	0.333333	0.57735	1	1	1	1	0	1	3	1	1.66667	1.1547
			Urine bag	3	1	0	1.33333	1.52753	1	1	1	1	0	1	2	1	1.33333	0.57735
			Restraint	1	0	0	0.333333	0.57735	1	1	1	1	0	1	1	0	0.666667	0.57735
			Rigid neck brace	1	1	1	1	0	1	1	0	0.666667	0.57735	1	0	0	0.333333	0.57735
			Pelvic belt	0	0	1	0.333333	0.57735	1	1	0	0.666667	0.57735	1	0	2	1	1
			Intermittent Pneumatic Compression (IPC)	1	0	1	0.666667	0.57735	1	1	1	1	0	1	1	1	1	0
			Kit for intracarnial pressure monitoring	0	0	0	0	0	0	1	0	0.333333	0.57735	0	1	1	0.666667	0.57735
	Medication (No.)	Balanced fluid	Isofundine hydration cycle (500mL bag)	7	7	8	7.33333	0.57735	4	11	5	6.66667	3.78594	21	26	27	24.6667	3.21455
		Disinfectant	Chlorex 0.5% (250ml bottle)	3	0	0	1	1.73205	2	0	0	0.666667	1.1547	1	2	1	1.33333	0.57735
			Aniosgel (500mL bottle)	2	0	0	0.666667	1.1547	0	0	0	0	0	1	0	1	0.666667	0.57735
		Analgesic	Paracetamol, oral (500mg capsule)	4	4	0	2.66667	2.3094	0	0	0	0	0	0	0	0	0	0
			Paracetamol, intravenous (1000mg/100mL)	0	0	4	1.33333	2.3094	0	3	3	2	1.73205	0	0	0	0	0
			Ketoprofen, oral (100mg cap)	3	3	0	2	1.73205	0	0	0	0	0	0	0	0	0	0
			Ketoprofen, intravenous (100mg/4ml)	0	0	2	0.666667	1.1547	0	0	0	0	0	0	0	0	0	0
			Acupan, intravenous (20mg/2mL)	6	6	0	4	3.4641	0	0	6	2	3.4641	0	0	0	0	0
		Sedation	Midazolam, intravenous (50mg/10ml)	0	0	0	0	0	1	1	1	1	0	2	2	2	2	0
			Propofol, intravenous (2% ; 1000mg/50ml)	0	0	0	0	0	1	1	1	1	0	0	0	0	0	0
			Sufentanil, intravenous (250 gamma/5ml)	1	2	0	1	1	2	2	2	2	0	2	2	2	2	0
		Curare	Cisatracurium, intravenous (150mg/30ml)	0	0	0	0	0	0	0	2	0.666667	1.1547	2	2	2	2	0
		Vasopressor	Noradrenaline, intravenous (8mg/4mL)	0	0	0	0	0	0	2	2	1.33333	1.1547	4	4	4	4	0
		Insuline	Insulin, intravenous (1000 UI/10mL)	0	0	0	0	0	1	1	1	1	0	1	1	1	1	0
		Antibiotic	Cefazolin, powder, intravenous (2g)	0	0	0	0	0	3	3	3	3	0	3	3	3	3	0
		Antifibrinolytic	Exacyl, intravenous (500mg/5mL)	2	2	2	2	0	2	2	2	2	0	2	2	2	2	0
		LBC (Labile Blood Components)	Red blood cell concentrate (RBC)	0	0	0	0	0	0	0	0	0	0	3	7	7	5.66667	2.3094
			Fresh frozen plasma (FFP)	0	0	0	0	0	0	0	0	0	0	2	5	7	4.66667	2.51661
			Platelet concentrate (PC)	0	0	0	0	0	0	0	0	0	0	0	2	1	1	1
			Clottafact, intravenous (1,5g/ 100mL)	0	0	0	0	0	0	0	0	0	0	2	4	2	2.66667	1.1547
	Nutrition (No.)		Staff meal	4	4	4	4	0	4	4	4	4	0	4	4	4	4	0
			Patient nutrition	0	0	0	0	0	0	0	0	0	0	0	0	0	0	0
INFRASTRUCTURE AND DEVICES	Building (m2)		Construction and renovation	15	15	15	15	0	15	15	15	15	0	15	15	15	15	0
	Medical, digital and medical equipment (No.)	ICU common space	Desktop computor	12	12	12	12	12	12	12	12	12	0	12	12	12	12	0
			Screen	12	12	12	12	12	12	12	12	12	0	12	12	12	12	0
			Laptop computer	3	3	3	3	3	3	3	3	3	0	3	3	3	3	0
			Mobile decontamination unit (PLASMAIR®)	3	3	3	3	3	3	3	3	3	0	3	3	3	3	0
			Fridge	1	1	1	1	1	1	1	1	1	0	1	1	1	1	0
			Blood gas analyzer	2	2	2	2	2	2	2	2	2	0	2	2	2	2	0
			Hemostasis analyzer system (Quantra®)	1	1	1	1	1	1	1	1	1	0	1	1	1	1	0
		ICU room	Monitor	1	1	1	1	1	1	1	1	1	0	1	1	1	1	0
			Cables	3	3	3	3	3	3	3	3	3	0	3	3	3	3	0
			Ventilator (Dräger®)	0	0	0	0	1	1	1	0	0.666667	0.57735	1	1	1	1	0
			Active humidifier (ventilator)	0	0	0	0	1	1	1	0	0.666667	0.57735	1	1	1	1	0
			Syringue driver	1	1	0	0.666667	3	3	3	0	2	1.73205	4	4	4	4	0
			Bed	1	1	1	1	1	1	1	1	1	0	1	1	1	1	0
			Pressure-relief mattress	1	1	1	1	1	1	1	1	1	0	1	1	1	1	0
MEDICAL EXAM	Imagery (No.)		Ultrasound	1	1	1	1	0	1	1	1	1	0	1	1	1	1	0
			Mobile X-ray	3	3	3	3	0	3	3	3	3	0	3	3	3	3	0
			Body CT Scan	1	1	1	1	0	1	1	1	1	0	1	1	1	1	0
	Biological test (No.)		Complete Biological Assessment	2	2	2	2	0	2	2	2	2	0	5	4	6	5	1
			Blood Gas Analysis	2	1	1	1.33333	0.57735	4	4	4	4	0	7	7	10	8	1.73205
ENERGY	ELECTRICITY (kWh)	ICU common space	Desktop computor	2.4912	2.4912	2.4912	2.4912	0	2.4912	2.4912	2.4912	2.4912	0	2.4912	2.4912	2.4912	2.4912	0
			Screen	0.1008	0.1008	0.1008	0.1008	0	0.1008	0.1008	0.1008	0.1008	0	0.1008	0.1008	0.1008	0.1008	0
			Laptop computer	0.0954	0.0954	0.0954	0.0954	0	0.0954	0.0954	0.0954	0.0954	0	0.0954	0.0954	0.0954	0.0954	0
			Mobile decontamination unit (PLASMAIR®)	0.72	0.72	0.72	0.72	1.35974e-16	0.72	0.72	0.72	0.72	1.35974e-16	0.72	0.72	0.72	0.72	1.35974e-16
			Fridge	0.4968	0.4968	0.4968	0.4968	0	0.4968	0.4968	0.4968	0.4968	0	0.4968	0.4968	0.4968	0.4968	0
			Blood gas analyzer	0	0	0	0	0	0	0	0	0	0	0	0	0	0	0
			Hemostasis analyzer system (Quantra®)	0	0	0	0	0	0	0	0	0	0	0.00167	0.00167	0.00167	0.00167	0
			Lighting	0.384	0.384	0.384	0.384	6.7987e-17	0.384	0.384	0.384	0.384	6.7987e-17	0.384	0.384	0.384	0.384	6.7987e-17
			Ventilation/Air conditioning	27.4008	27.4008	27.4008	27.4008	0	27.4008	27.4008	27.4008	27.4008	0	27.4008	27.4008	27.4008	27.4008	0
		ICU room	Syringue driver	0	0	0	0	0	0.48	0.48	0.48	0.48	0	0.96	0.96	0.96	0.96	0
			Ventilator (Dräger®)	0	0	0	0	0	3	3	3	3	0	3	3	3	3	0
			Monitor	4.8	4.8	4.8	4.8	0	4.8	4.8	4.8	4.8	0	4.8	4.8	4.8	4.8	0
			Pressure-relief mattress	0.42	0.42	0.42	0.42	0	0.42	0.42	0.42	0.42	0	0.42	0.42	0.42	0.42	0
			Bed	0.2	0.2	0.2	0.2	3.39935e-17	0.2	0.2	0.2	0.2	3.39935e-17	0.2	0.2	0.2	0.2	3.39935e-17
			Lighting	2.16	2.16	2.16	2.16	0	2.16	2.16	2.16	2.16	0	2.16	2.16	2.16	2.16	0
			Active humidifier (ventilator)	0	0	0	0	0	4.8	4.8	4.8	4.8	0	4.8	4.8	4.8	4.8	0
	GAS (kWh)		Heating	6.88	6.88	6.88	6.88	0	6.88	6.88	6.88	6.88	0	6.88	6.88	6.88	6.88	0
	MEDICAL OXYGEN (m3)		Mechanical ventilation	0	0	0	0	0	2.592	2.592	2.592	2.592	0	6.048	6.048	6.048	6.048	0
WASTE (kg)			General waste	11	9	9	9.66667	1.1547	16	12	8.5	12.1667	3.75278	11.5	13	26	16.8333	7.97392
			Infectious risk waste	3.8	0.2	1.5	1.83333	1.823	3.5	1.5	1	2	1.32288	6	7	2	5	2.64575
TRANSPORTATION (km)			Staff	2	2	2	2	0	2	2	2	2	0	2	2	2	2	0
			Visitor	1	1	1	1	0	1	1	1	1	0	1	1	1	1	0
				410	212	278			388.7	265.2	277.7			479.7	732	870			434.811

## Sheet: Detailed CO2e
	Appendix 6. CO2e in the various scopes by the 3 groups of patients (mean; standard deviation)
ELEMENTS				QUANTITY
				Light Group							Intermediate Group							Heavy Group
				P1	P2	P3	Mean	Best case	Worst case	SD	P4	P5	P6	Mean	Best case	Worst case	SD	P7	P8	P9	Mean	Best case	Worst case	SD
ENTRANCE MATERIAL	Consumable (No.)	Protection materials	Sterile gloves (pairs)	1.21397	1.1128	1.31513	1.21397	0.849778	1.57816	0.101164	2.02328	1.92212	1.71979	1.88839	1.32188	2.45491	0.154531	2.63026	4.35005	5.76635	4.24889	2.97422	5.52355	1.57049
			Non-sterile gloves	1.40121	0.900778	0.700605	1.00086	0.700605	1.30112	0.360867	1.95168	1.10095	0.950821	1.33449	0.93414	1.73483	0.539756	2.10181	2.35203	2.00173	2.15186	1.5063	2.79741	0.180433
			Sterile surgical gown	1.24146	0.310366	0.310366	0.620732	0.434512	0.806952	0.53757	0.310366	1.55183	0.931098	0.931098	0.651769	1.21043	0.620732	0.620732	1.55183	1.24146	1.13801	0.796606	1.47941	0.474092
			Non-sterile protective gown	1.36579	0.455264	0.682896	0.834651	0.584255	1.08505	0.473854	0.796712	0.341448	0.796712	0.644957	0.45147	0.838445	0.262847	0.910528	1.02434	0.56908	0.834651	0.584255	1.08505	0.236927
			Face mask	0.0399042	0.0266028	0	0.022169	0.0155183	0.0288197	0.0203182	0.0066507	0.0066507	0	0.0044338	0.00310366	0.00576394	0.00383978	0.0332535	0.0332535	0.0133014	0.0266028	0.018622	0.0345836	0.0115194
			Paper surgical drape	0.170724	0.170724	0.170724	0.170724	0.119507	0.221941	0	0.170724	0.341448	0	0.170724	0.119507	0.221941	0.170724	0.170724	0.170724	0.512172	0.28454	0.199178	0.369902	0.197135
			Survival blanket	0	0	0	0	0	0	0	0	0	0	0	0	0	0	0.502248	0.502248	0.753372	0.585956	0.410169	0.761743	0.144987
			Heating blanket	0	0.50575	0	0.168583	0.118008	0.219158	0.291995	0.50575	0.50575	0.50575	0.50575	0.354025	0.657475	0	1.0115	0.50575	0.50575	0.674333	0.472033	0.876633	0.291995
		Cleaning products	Bed liners	4.80082	1.53919	3.95793	3.43265	2.40285	4.46244	1.69307	4.17781	1.64914	2.56533	2.79743	1.9582	3.63665	1.28022	2.2355	4.21446	7.87921	4.77639	3.34347	6.20931	2.86351
			Cleaning products	0.50938	0.50938	0.50938	0.50938	0.356566	0.662194	0	0.356566	0.611256	0.356566	0.441463	0.309024	0.573901	0.147045	0.356566	1.01876	0.50938	0.628235	0.439765	0.816706	0.346728
			Medical bean	0.124552	0.031138	0.031138	0.062276	0.0435932	0.0809588	0.0539326	0.093414	0	0.031138	0.0415173	0.0290621	0.0539725	0.0475641	0.093414	0.093414	0.062276	0.0830347	0.0581243	0.107945	0.0179775
		Ventilation	High concentration mask	0.4602	0	0	0.1534	0.10738	0.19942	0.265697	0.2301	0	0	0.0767	0.05369	0.09971	0.132848	0	0	0	0	0	0	0
			Intubation probe	0	0	0	0	0	0	0	0.120897	0.120897	0.120897	0.120897	0.0846279	0.157166	1.69967e-17	0.120897	0	0	0.040299	0.0282093	0.0523887	0.0697999
			Guedel	0	0	0	0	0	0	0	0.100332	0	0	0.033444	0.0234108	0.0434772	0.0579267	0.050166	0.050166	0	0.033444	0.0234108	0.0434772	0.0289634
			BAVU balloon	0	0	0	0	0	0	0	1.11006	0	0	0.37002	0.259014	0.481026	0.640893	0	1.11006	1.11006	0.74004	0.518028	0.962052	0.640893
			Breathing circuit	3.42792	1.71396	0	1.71396	1.19977	2.22815	1.71396	1.71396	1.71396	1.71396	1.71396	1.19977	2.22815	0	3.42792	3.42792	3.42792	3.42792	2.39954	4.4563	0
			Humidifier filter + Capnograph	0.50454	0	0	0.16818	0.117726	0.218634	0.291296	0.50454	0.25227	0.50454	0.42045	0.294315	0.546585	0.145648	0.50454	1.26135	0.50454	0.75681	0.529767	0.983853	0.436944
			Aspiration probe	0.142056	0.035514	0	0.05919	0.041433	0.076947	0.0739283	0.071028	0	0.035514	0.035514	0.0248598	0.0461682	0.035514	0.035514	0	0.035514	0.023676	0.0165732	0.0307788	0.020504
			Aspiration circuit	0.416125	0.416125	0.416125	0.416125	0.291288	0.540963	0	1.6645	1.6645	1.6645	1.6645	1.16515	2.16385	0	1.6645	1.6645	0.416125	1.24838	0.873863	1.62289	0.72075
			Aspiration jar	0.193327	0.193327	0.193327	0.193327	0.135329	0.251325	0	0.386654	0.386654	0.386654	0.386654	0.270658	0.502651	0	0.386654	0.386654	0.193327	0.322212	0.225548	0.418876	0.111618
		Vascular access and perfusion	Peripheral venous catheter	0.06434	0	0	0.0214467	0.0150127	0.0278807	0.0371467	0	0	0.012868	0.00428933	0.00300253	0.00557613	0.00742934	0.012868	0.012868	0.025736	0.0171573	0.0120101	0.0223045	0.00742934
			Kit for central venous catheter (2 lumens)	0.166183	0.166183	0.166183	0.166183	0.116328	0.216037	0	0.166183	0.166183	0.166183	0.166183	0.116328	0.216037	0	0.166183	0.166183	0.332365	0.221577	0.155104	0.28805	0.0959455
			Kit for central venous catheter (4 lumens)	0	0	0	0	0	0	0	0	1.35967	0	0.453225	0.317257	0.589193	0.785009	2.71935	1.35967	0	1.35967	0.951772	1.76758	1.35968
			Kit for arterial catheter	0.139205	0.0464016	0.0464016	0.077336	0.0541352	0.100537	0.05358	0.0464016	0.0464016	0.0464016	0.0464016	0.0324811	0.0603221	8.49837e-18	0.0464016	0.139205	0.0928032	0.0928032	0.0649622	0.120644	0.0464016
			Valve manifold	0.536734	0.268367	0.134183	0.313095	0.219166	0.407023	0.204969	0.268367	0.670917	0.134183	0.357822	0.250476	0.465169	0.279325	0.134183	0.536734	0.268367	0.313095	0.219166	0.407023	0.204969
			Tubing	2.32666	0.872496	1.30874	1.50263	1.05184	1.95342	0.746217	1.89041	2.7629	1.16333	1.93888	1.35722	2.52054	0.800889	2.47207	6.25289	4.5079	4.41095	3.08767	5.73424	1.89227
			Syringes (all sizes)	1.0488	0.5244	0.874	0.815733	0.571013	1.06045	0.267011	1.3984	1.3984	0.6118	1.1362	0.79534	1.47706	0.454144	1.4421	2.1413	1.9665	1.84997	1.29498	2.40496	0.363875
			Kit for accelerator heater	0	0	0	0	0	0	0	0	0	0	0	0	0	0	0.70805	0.70805	1.4161	0.944067	0.660847	1.22729	0.408793
			Compress	1.77211	1.58557	1.4923	1.61666	1.13166	2.10166	0.142471	1.95865	0.895382	1.67884	1.51096	1.05767	1.96425	0.551156	4.10384	5.78268	7.46152	5.78268	4.04787	7.51748	1.67884
			Dressing	1.11923	0.335768	0.559614	0.671537	0.470076	0.872998	0.403543	0.559614	2.12653	1.455	1.38038	0.966267	1.7945	0.78612	0.559614	3.35768	1.11923	1.67884	1.17519	2.18249	1.4806
			CVC dressing	0	0	0	0	0	0	0	0.099549	0.099549	0.099549	0.099549	0.0696843	0.129414	0	0.099549	0.099549	0.149323	0.11614	0.0812983	0.150983	0.0287373
			Pressure sensor	1.24114	0.620568	0.620568	0.827424	0.579197	1.07565	0.358285	0.620568	0.620568	0.620568	0.620568	0.434398	0.806738	0	0.620568	2.48227	1.24114	1.44799	1.01359	1.88239	0.947933
			Chloraprep	0.0379245	0.0075849	0.0151698	0.0202264	0.0141585	0.0262943	0.0157892	0.0227547	0.0227547	0.0075849	0.0176981	0.0123887	0.0230075	0.00875829	0.0151698	0.0530943	0.0227547	0.0303396	0.0212377	0.0394415	0.0200678
			Ultrasound bonnet	1.05451	0.263628	0.395442	0.571194	0.399836	0.742552	0.423723	0.395442	0.527256	0.263628	0.395442	0.276809	0.514075	0.131814	0.395442	0.527256	0.395442	0.43938	0.307566	0.571194	0.0761028
			Needle box	0	0	0	0	0	0	0	0.402515	0.402515	0	0.268343	0.18784	0.348846	0.232392	0.402515	0.80503	0	0.402515	0.281761	0.52327	0.402515
			Anaesthesia tray	0	0.155397	0	0.051799	0.0362593	0.0673387	0.0897185	0	0.155397	0.155397	0.103598	0.0725186	0.134677	0.0897185	0	0.155397	0.155397	0.103598	0.0725186	0.134677	0.0897185
			Suture set	1.2519	0.62595	0	0.62595	0.438165	0.813735	0.62595	0.62595	1.2519	0.62595	0.8346	0.58422	1.08498	0.361392	0	0.62595	1.87785	0.8346	0.58422	1.08498	0.956154
		Patient equipment	Electrodes	0.123303	0.0362655	0.0362655	0.0652779	0.0456945	0.0848613	0.050251	0.0580248	0.0652779	0.0362655	0.0531894	0.0372326	0.0691462	0.0150985	0.108797	0.072531	0.072531	0.0846195	0.0592336	0.110005	0.0209379
			Gastric tube	0	0	0	0	0	0	0	0	0	0.109007	0.0363358	0.0254351	0.0472366	0.0629355	0.109007	0.218015	0.109007	0.145343	0.10174	0.188946	0.0629355
			Peniflow	0.0322685	0	0	0.0107562	0.00752932	0.013983	0.0186302	0.0322685	0.0322685	0.0322685	0.0322685	0.0225879	0.0419491	0	0.0322685	0	0.0322685	0.0215123	0.0150586	0.027966	0.0186302
			Urinary catheter	0	0.092331	0	0.030777	0.0215439	0.0400101	0.0533073	0.092331	0.092331	0.092331	0.092331	0.0646317	0.12003	0	0.092331	0.276993	0.092331	0.153885	0.107719	0.20005	0.106615
			Urine bag	3.05374	1.01791	0	1.35722	0.950051	1.76438	1.55489	1.01791	1.01791	1.01791	1.01791	0.712538	1.32329	0	1.01791	2.03582	1.01791	1.35722	0.950051	1.76438	0.587692
			Restraint	0.814952	0	0	0.271651	0.190155	0.353146	0.470513	0.814952	0.814952	0.814952	0.814952	0.570466	1.05944	0	0.814952	0.814952	0	0.543301	0.380311	0.706292	0.470513
			Rigid neck brace	0.285998	0.285998	0.285998	0.285998	0.200198	0.371797	0	0.285998	0.285998	0	0.190665	0.133466	0.247864	0.165121	0.285998	0	0	0.0953325	0.0667328	0.123932	0.165121
			Pelvic belt	0	0	0.77166	0.25722	0.180054	0.334386	0.445518	0.77166	0.77166	0	0.51444	0.360108	0.668772	0.445518	0.77166	0	1.54332	0.77166	0.540162	1.00316	0.77166
			Intermittent Pneumatic Compression (IPC)	5.13175	0	5.13175	3.42117	2.39482	4.44752	2.96282	5.13175	5.13175	5.13175	5.13175	3.59223	6.67128	0	5.13175	5.13175	5.13175	5.13175	3.59223	6.67128	0
	Medication (No.)	Balanced fluid	Isofundine hydration cycle (500mL bag)	3.64	3.64	4.16	3.81333	2.66933	4.95733	0.300222	2.08	5.72	2.6	3.46667	2.42667	4.50667	1.96869	10.92	13.52	14.04	12.8267	8.97867	16.6747	1.67157
		Disinfectant	Chlorex 0.5% (250ml bottle)	5.34	0	0	1.78	1.246	2.314	3.08305	3.56	0	0	1.18667	0.830667	1.54267	2.05537	1.78	3.56	1.78	2.37333	1.66133	3.08533	1.02768
			Aniosgel (500mL bottle)	0.24	0	0	0.08	0.072	0.104	0.138564	0	0	0	0	0	0	0	0.12	0	0.12	0.08	0.072	0.104	0.069282
		Analgesic	Paracetamol, oral (500mg capsule)	0.076	0.076	0	0.0506667	0.0456	0.0658667	0.0438786	0	0	0	0	0	0	0	0	0	0	0	0	0	0
			Paracetamol, intravenous (1000mg/100mL)	0	0	1.24	0.413333	0.372	0.537333	0.715914	0	0.93	0.93	0.62	0.558	0.806	0.536936	0	0	0	0	0	0	0
			Ketoprofen, oral (100mg cap)	1.53	1.53	0	1.02	0.714	1.326	0.883346	0	0	0	0	0	0	0	0	0	0	0	0	0	0
			Ketoprofen, intravenous (100mg/4ml)	0	0	1.12	0.373333	0.261333	0.485333	0.646632	0	0	0	0	0	0	0	0	0	0	0	0	0	0
			Acupan, intravenous (20mg/2mL)	0.72	0.72	0	0.48	0.336	0.624	0.415692	0	0	0.72	0.24	0.168	0.312	0.415692	0	0	0	0	0	0	0
		Sedation	Midazolam, intravenous (50mg/10ml)	0	0	0	0	0	0	0	0.165	0.165	0.165	0.165	0.0165	0.165	0	0.33	0.33	0.33	0.33	0.033	0.33	0
			Propofol, intravenous (2% ; 1000mg/50ml)	0	0	0	0	0	0	0	0.43	0.43	0.43	0.43	0.301	0.559	0	0	0	0	0	0	0	0
			Sufentanil, intravenous (250 gamma/5ml)	0.03	0.06	0	0.03	0.021	0.039	0.03	0.06	0.06	0.06	0.06	0.042	0.078	0	0.06	0.06	0.06	0.06	0.042	0.078	0
		Curare	Cisatracurium, intravenous (150mg/30ml)	0	0	0	0	0	0	0	0	0	1.14	0.38	0.266	0.494	0.658179	1.14	1.14	1.14	1.14	0.798	1.482	0
		Vasopressor	Noradrenaline, intravenous (8mg/4mL)	0	0	0	0	0	0	0	0	0.08	0.08	0.0533333	0.0373333	0.0693333	0.046188	0.16	0.16	0.16	0.16	0.112	0.208	0
		Insuline	Insulin, intravenous (1000 UI/10mL)	0	0	0	0	0	0	0	0.003	0.003	0.003	0.003	0.0003	0.0003	5.31148e-19	0.003	0.003	0.003	0.003	0.0003	0.0003	5.31148e-19
		Antibiotic	Cefazolin, powder, intravenous (2g)	0	0	0	0	0	0	0	1.008	1.008	1.008	1.008	0.7056	1.3104	0	1.008	1.008	1.008	1.008	0.7056	1.3104	0
		Antifibrinolytic	Exacyl, intravenous (500mg/5mL)	0.564	0.564	0.564	0.564	0.0564	5.64	0	0.564	0.564	0.564	0.564	0.0564	5.64	0	0.564	0.564	0.564	0.564	0.0564	5.64	0
		LBC (Labile Blood Components)	Red blood cell concentrate (RBC)	0	0	0	0	0	0	0	0	0	0	0	0	0	0	16.59	38.71	38.71	31.3367	28.203	34.4703	12.771
			Fresh frozen plasma (FFP)	0	0	0	0	0	0	0	0	0	0	0	0	0	0	8.5	21.25	29.75	19.8333	17.85	21.8167	10.6956
			Platelet concentrate (PC)	0	0	0	0	0	0	0	0	0	0	0	0	0	0	0	11.06	5.53	5.53	4.977	6.083	5.53
			Clottafact, intravenous (1,5g/ 100mL)	0	0	0	0	0	0	0	0	0	0	0	0	0	0	16.58	33.16	16.58	22.1067	15.4747	28.7387	9.57247
	Nutrition (No.)		Staff meal	8.16	8.16	8.16	8.16			0	8.16	8.16	8.16	8.16			0	8.16	8.16	8.16	8.16			0
			Patient nutrition	0	0	0	0			0	0	0	0	0			0	0	0	0	0			0
INFRASTRUCTURE AND DEVICES	Building (m2)		Construction and renovation	2.09516	2.09516	2.09516	2.09516			0	2.09516	2.09516	2.09516	2.09516			0	2.09516	2.09516	2.09516	2.09516			0
	Medical, digital and medical equipment (No.)	ICU common space	Desktop computor	0.0529159	0.0529159	0.0529159	0.0529159			12	0.0529159	0.0529159	0.0529159	0.0529159			8.49837e-18	0.0529159	0.0529159	0.0529159	0.0529159			8.49837e-18
			Screen	0.0335029	0.0335029	0.0335029	0.0335029			12	0.0335029	0.0335029	0.0335029	0.0335029			0	0.0335029	0.0335029	0.0335029	0.0335029			0
			Laptop computer	0.0122114	0.0122114	0.0122114	0.0122114			3	0.0122114	0.0122114	0.0122114	0.0122114			0	0.0122114	0.0122114	0.0122114	0.0122114			0
			Mobile decontamination unit (PLASMAIR®)	0.493151	0.493151	0.493151	0.493151			3	0.493151	0.493151	0.493151	0.493151			0	0.493151	0.493151	0.493151	0.493151			0
			Fridge	0.00670581	0.00670581	0.00670581	0.00670581			1	0.00670581	0.00670581	0.00670581	0.00670581			1.0623e-18	0.00670581	0.00670581	0.00670581	0.00670581			1.0623e-18
			Blood gas analyzer	0.213699	0.213699	0.213699	0.213699			2	0.213699	0.213699	0.213699	0.213699			0	0.213699	0.213699	0.213699	0.213699			0
			Hemostasis analyzer system (Quantra®)	0.205479	0.205479	0.205479	0.205479			1	0.205479	0.205479	0.205479	0.205479			3.39935e-17	0.205479	0.205479	0.205479	0.205479			3.39935e-17
		ICU room	Monitor	2.34247	2.34247	2.34247	2.34247			1	2.34247	2.34247	2.34247	2.34247			0	2.34247	2.34247	2.34247	2.34247			0
			Cables	0.00761918	0.00761918	0.00761918	0.00761918			3	0.00761918	0.00761918	0.00761918	0.00761918			1.0623e-18	0.00761918	0.00761918	0.00761918	0.00761918			1.0623e-18
			Ventilator (Dräger®)	0	0	0	0			1	3.20548	3.20548	3.20548	3.20548			0	3.20548	3.20548	3.20548	3.20548			0
			Active humidifier (ventilator)	0	0	0	0			1	0.0184932	0.0184932	0.0184932	0.0184932			0	0.0184932	0.0184932	0.0184932	0.0184932			0
			Syringue driver	0.135616	0.135616	0	0.090411			3	0.406849	0.406849	0.406849	0.406849			0	0.542466	0.542466	0.542466	0.542466			0
			Bed	0.345205	0.345205	0.345205	0.345205			1	0.345205	0.345205	0.345205	0.345205			6.7987e-17	0.345205	0.345205	0.345205	0.345205			6.7987e-17
			Pressure-relief mattress	0.144986	0.144986	0.144986	0.144986			1	0.144986	0.144986	0.144986	0.144986			0	0.144986	0.144986	0.144986	0.144986			0
MEDICAL EXAM	Imagery (No.)		Ultrasound	0.5	0.5	0.5	0.5			0	0.5	0.5	0.5	0.5			0	0.5	0.5	0.5	0.5			0
			Mobile X-ray	1.5	1.5	1.5	1.5			0	1.5	1.5	1.5	1.5			0	1.5	1.5	1.5	1.5			0
			Body CT Scan	9.2	9.2	9.2	9.2			0	9.2	9.2	9.2	9.2			0	9.2	9.2	9.2	9.2			0
	Biological test (No.)		Complete Biological Assessment	0.232	0.232	0.232	0.232			0	0.232	0.232	0.232	0.232			0	0.58	0.464	0.696	0.58			0.116
			Arterial Blood Gas Analysis	0.098	0.049	0.049	0.0653333			0.0282902	0.196	0.196	0.196	0.196			3.39935e-17	0.343	0.343	0.49	0.392			0.0848705
ENERGY	ELECTRICITY (kWh)	ICU common space	Desktop computor	0.129542	0.129542	0.129542	0.129542			0	0.129542	0.129542	0.129542	0.129542			0	0.129542	0.129542	0.129542	0.129542			0
			Screen	0.0052416	0.0052416	0.0052416	0.0052416			0	0.0052416	0.0052416	0.0052416	0.0052416			0	0.0052416	0.0052416	0.0052416	0.0052416			0
			Laptop computer	0.0049608	0.0049608	0.0049608	0.0049608			0	0.0049608	0.0049608	0.0049608	0.0049608			0	0.0049608	0.0049608	0.0049608	0.0049608			0
			Mobile decontamination unit (PLASMAIR®)	0.03744	0.03744	0.03744	0.03744			0	0.03744	0.03744	0.03744	0.03744			0	0.03744	0.03744	0.03744	0.03744			0
			Fridge	0.0258336	0.0258336	0.0258336	0.0258336			0	0.0258336	0.0258336	0.0258336	0.0258336			0	0.0258336	0.0258336	0.0258336	0.0258336			0
			Blood gas analyzer	0	0	0	0			0	0	0	0	0			0	0	0	0	0			0
			Hemostasis analyzer system (Quantra®)	0	0	0	0			0	0	0	0	0			0	8.684e-05	8.684e-05	8.684e-05	8.684e-05			0
			Lighting	0.019968	0.019968	0.019968	0.019968			0	0.019968	0.019968	0.019968	0.019968			0	0.019968	0.019968	0.019968	0.019968			0
			Ventilation/Air conditioning	1.42484	1.42484	1.42484	1.42484			2.71948e-16	1.42484	1.42484	1.42484	1.42484			2.71948e-16	1.42484	1.42484	1.42484	1.42484			2.71948e-16
		ICU room	Syringue driver	0	0	0	0			0	0.02496	0.02496	0.02496	0.02496			0	0.04992	0.04992	0.04992	0.04992			0
			Ventilator (Dräger®)	0	0	0	0			0	0.156	0.156	0.156	0.156			0	0.156	0.156	0.156	0.156			0
			Monitor	0.2496	0.2496	0.2496	0.2496			3.39935e-17	0.2496	0.2496	0.2496	0.2496			3.39935e-17	0.2496	0.2496	0.2496	0.2496			3.39935e-17
			Pressure-relief mattress	0.02184	0.02184	0.02184	0.02184			0	0.02184	0.02184	0.02184	0.02184			0	0.02184	0.02184	0.02184	0.02184			0
			Bed	0.0104	0.0104	0.0104	0.0104			0	0.0104	0.0104	0.0104	0.0104			0	0.0104	0.0104	0.0104	0.0104			0
			Lighting	0.11232	0.11232	0.11232	0.11232			1.69967e-17	0.11232	0.11232	0.11232	0.11232			1.69967e-17	0.11232	0.11232	0.11232	0.11232			1.69967e-17
			Active humidifier (ventilator)	0	0	0	0			0	0.2496	0.2496	0.2496	0.2496			3.39935e-17	0.2496	0.2496	0.2496	0.2496			3.39935e-17
	GAS (kWh)		Heating	1.48608	1.48608	1.48608	1.48608			0	1.48608	1.48608	1.48608	1.48608			0	1.48608	1.48608	1.48608	1.48608			0
	MEDICAL OXYGEN (m3)		Mechanical ventilation	0	0	0	0			0	2.592	2.592	2.592	2.592			0	6.048	6.048	6.048	6.048			0
WASTE (kg)			General waste	3.553	2.907	2.907	3.12233			0.372968	5.168	3.876	2.7455	3.92983			1.21215	3.7145	4.199	8.398	5.43717			2.57557
			Infectious risk waste	3.629	0.191	1.4325	1.75083			1.74097	3.3425	1.4325	0.955	1.91			1.26335	5.73	6.685	1.91	4.775			2.52669
TRANSPORTATION (km)			Staff	12.24	12.24	12.24	12.24			0	12.24	12.24	12.24	12.24			0	12.24	12.24	12.24	12.24			0
			Visitor	6.12	6.12	6.12	6.12			0	6.12	6.12	6.12	6.12			0	6.12	6.12	6.12	6.12			0

## Sheet: Plastic weight
Appendix 7. Data on plastics and rubber weights
			Plastic weight per unit	Group light			Group intermediate			Group heavy
				Mean Quantity	Mean Plastic weight	SD	Mean Quantity	Mean Plastic weight	SD	Mean Quantity	Mean Plastic weight	SD
Consumable (No.)	Protection materials	Sterile gloves (pairs)	28	12	336	28	18.6667	522.667	42.7707	42	1176	434.677
		Non-sterile gloves	8	20	160	57.6888	26.6667	213.333	86.2863	43	344	28.8444
		Sterile surgical gown	140	2	280	242.487	3	420	280	3.66667	513.333	213.854
		Non-sterile protective gown	40	7.33333	293.333	166.533	5.66667	226.667	92.376	7.33333	293.333	83.2666
		Face mask	3	3.33333	10	9.16515	0.666667	2	1.73205	4	12	5.19615
		Paper surgical drape	60	1	60	0	1	60	60	1.66667	100	69.282
		Survival blanket	60	0	0	0	0	0	0	2.33333	140	34.641
		Heating blanket	170	0.333333	56.6667	98.1495	1	170	0	1.33333	226.667	98.1495
	Cleaning products	Bed liners	5	93.6667	468.333	230.994	76.3333	381.667	174.666	130.333	651.667	390.683
		Cleaning products	200	1	200	0	0.866667	173.333	57.735	1.23333	246.667	136.137
		Medical bean	20	2	40	34.641	1.33333	26.6667	30.5505	2.66667	53.3333	11.547
	Ventilation	High concentration mask	75	0.666667	50	86.6025	0.333333	25	43.3013	0	0	0
		Intubation probe	35	0	0	0	1	35	0	0.333333	11.6667	20.2073
		Guedel	20	0	0	0	0.666667	13.3333	23.094	0.666667	13.3333	11.547
		BAVU balloon	360	0	0	0	0.333333	120	207.846	0.666667	240	207.846
		Breathing circuit	460	1	460	460	1	460	0	2	920	0
		Humidifier filter + Capnograph	75	0.666667	50	86.6025	1.66667	125	43.3013	3	225	129.904
		Aspiration probe	12	1.66667	20	24.98	1	12	12	0.666667	8	6.9282
		Aspiration circuit	145	1	145	0	4	580	0	3	435	251.147
		Aspiration jar	88	1	88	0	2	176	0	1.66667	146.667	50.8068
	Vascular access and perfusion	Peripheral venous catheter	5	1.66667	8.33333	14.4338	0.333333	1.66667	2.88675	1.33333	6.66667	2.88675
		Kit for central venous catheter (2 lumens)	55	1	55	0	1	55	0	1.33333	73.3333	31.7543
		Kit for central venous catheter (4 lumens)	450	0	0	0	0.333333	150	259.808	1	450	450
		Kit for arterial catheter	16	1.66667	26.6667	18.4752	1	16	0	2	32	16
		Valve manifold	65	2.33333	151.667	99.2891	2.66667	173.333	135.308	2.33333	151.667	99.2891
		Tubing	40	10.3333	413.333	205.264	13.3333	533.333	220.303	30.3333	1213.33	520.513
		Syringes (all sizes)	20	18.6667	373.333	122.202	26	520	207.846	42.3333	846.667	166.533
		Kit for accelerator heater	238	0	0	0	0	0	0	1.33333	317.333	137.409
		Compress	2	86.6667	173.333	15.2753	81	162	59.0931	310	620	180
		Dressing	12	6	72	43.2666	12.3333	148	84.2852	15	180	158.745
		CVC dressing	15	0	0	0	2	30	0	2.33333	35	8.66025
		Pressure sensor	195	1.33333	260	112.583	1	195	0	2.33333	455	297.867
		Chloraprep	3	2.66667	8	6.245	2.33333	7	3.4641	4	12	7.93725
		Ultrasound bonnet	60	4.33333	260	192.873	3	180	60	3.33333	200	34.641
		Needle box	190	0	0	0	0.666667	126.667	109.697	1	190	190
		Anaesthesia tray	55	0.333333	18.3333	31.7543	0.666667	36.6667	31.7543	0.666667	36.6667	31.7543
		Suture set	130	1	130	130	1.33333	173.333	75.0555	1.33333	173.333	198.578
	Patient equipment	Electrodes	3	9	27	20.7846	7.33333	22	6.245	11.6667	35	8.66025
		Gastric tube	35	0	0	0	0.333333	11.6667	20.2073	1.33333	46.6667	20.2073
		Peniflow	11	0.333333	3.66667	6.35085	1	11	0	0.666667	7.33333	6.35085
		Urinary catheter	30	0.333333	10	17.3205	1	30	0	1.66667	50	34.641
		Urine bag	280	1.33333	373.333	427.707	1	280	0	1.33333	373.333	161.658
		Restraint	80	0.333333	26.6667	46.188	1	80	0	0.666667	53.3333	46.188
		Rigid neck brace	135	1	135	0	0.666667	90	77.9423	0.333333	45	77.9423
		Pelvic belt	360	0.333333	120	207.846	0.666667	240	207.846	1	360	360
		Intermittent Pneumatic Compression (IPC)	500	0.666667	333.333	288.675	1	500	0	1	500	0
TOTAL				300	5696.33	76.7908	310.2	7515.33	59.0739	693.233	12220.3	118.106

## Sheet: CO2e per group
Appendix 8. CO2e emissions for each defined category by group (in kg of CO2e).
Category		Light group		Intermediate group		Heavy group
		Mean	SD	Mean	SD	Mean	SD
Entrance material	Medical devices [Best case ; Worst case]*	24 [17 ; 31]	11.1376	31 [22 ; 40]	3.67326	50 [35 ; 65]	9.85819
	Medication [Best case ; Worst case]*	9 [6 ; 16]	3.07164	8 [5 ; 15]	0.683691	97 [79 ; 120]	35.0758
	Nutrition	8.16	0	8.16	0	8.16	0
Infrastructure and device	Building	2.1	0	2.1	0	2.1	0
	Digital and medical equipment	3.94835	0.0782982	7.48876	0	7.62438	0
Medical exam	Imaging	11.2	0	11.2	0	11.2	0
	Biological assays	0.297333	0.3	0.428	0	0.972	0.3
Energy	Electricity	2.04	0	2.47	0	2.5	0
	Gas	1.49	0	1.4	0	1.4	0
	Oxygen	0	0	1.3	0	2.5	0
Waste	General	3.1	0.4	3.9	1.2	5.4	2.6
	Infectious risk	1.75	1.7	1.9	1.3	4.8	2.5
Transportation	Staff and visitor	18.4	0	18.4	0	18.4	0
Total		84.7882	16.3153	98	6.03778	213	45.632
* Best and worst scenarios are calculated based on GHG protocol pedigree matrix
